# Supplementary material for: Biomimetic Soft Actuator with Deformation and Motion Driven by Near-Infrared Light
Source: Polymers (Basel). 2025 May 12;17(10):1315. doi: 10.3390/polym17101315 (PMC12115308; doi:10.3390/polym17101315)
Supplement: Supplementary file 1 [file polymers-17-01315-s001.zip]

Archive with 9 entries (8 files):
- Supporting Information.pdf
- Video S1~S7/
- Video S1~S7/Video S1.mp4
- Video S1~S7/Video S2.mp4
- Video S1~S7/Video S3.mp4
- Video S1~S7/Video S4.mp4
- Video S1~S7/Video S5.mp4
- Video S1~S7/Video S6.mp4
- Video S1~S7/Video S7.mp4
